# Supplementary material for: Neutral and Selective Processes Shape MHC Diversity in Roe Deer in Slovenia
Source: Animals (Basel). 2022 Mar 13;12(6):723. doi: 10.3390/ani12060723 (PMC8944837; doi:10.3390/ani12060723)
Supplement: Supplementary file 1 [file animals-12-00723-s001.zip]

Archive with 2 entries (2 files):
- animals-1475938_Supplementary material_Figures.pdf
- animals-1475938_Supplementary material_Tables.pdf
